# Supplementary material for: Use of multivariate analysis to suggest a new molecular classification of colorectal cancer
Source: J Pathol. 2013 Jan 25;229(3):441–8. doi: 10.1002/path.4139 (PMC3588155; doi:10.1002/path.4139)
Supplement: Table S1. — Summary of associations between molecular and clinico-pathological data. [file path0229-0441-TableS1.xlsx]

## Sheet: Sheet1
Supplementary Table 2
		Total (%)	Stage (%)		Gender (%)		Location (%)		Age (SD)	Differentiation (%)
			B	C	M	F	Left	Right	Mean	Well	Moderate	Poor
CIN	Neg	275 (32)	167 (39)	108 (25)	172 (31)	103 (33)	139 (26)	132 (45)	64.1 (10.4)	34 (37)	208 (30)	36 (42)
	Pos	586 (68)	259 (61)	327 (75)	380 (69)	206 (67)	405 (74)	162 (55)	64.2 (9.8)	66 (63)	477 (70)	49 (58)
	p		8x10-6		0.54		2x10-8		0.95	0.08
	q		6x10-5		0.7		2x10-7		1	0.19
MSI	Stable	773 (87)	361 (82)	412 (91)	513 (90)	260 (81)	538 (95)	214 (71)	64 (9.8)	65 (90)	635 (89)	56 (64)
	High	119 (13)	77 (18)	42 (9)	58 (10)	61 (19)	28 (5)	89 (29)	64.9 (11)	7 (10)	80 (11)	30 (36)
	p		4x10-4		3x10-4		8x10-23		0.36	7x10-8
	q		0.002		0.002		8x10-21		0.55	7x10-7
KRAS	Wt	594 (66)	305 (69)	289 (64)	396 (68)	198 (62)	377 (66)	200 (65)	64.4 (9.6)	47 (65)	461 (64)	73 (82)
	Mut	304 (34)	138 (31)	166 (36)	183 (32)	121 (38)	193 (34)	105 (35)	63.7 (10.6)	25 (35)	257 (36)	15 (18)
	p		0.11		0.07		0.82		0.32	0.003
	q		0.23		0.16		0.94		0.53	0.01
NRAS	Wt	837 (96)	410 (96)	427 (96)	542 (96)	295 (96)	531 (96)	285 (96)	64.1 (10)	70 (97)	664 (96)	84 (98)
	Mut	32 (4)	16 (4)	16 (4)	21 (4)	11 (4)	20 (4)	11 (4)	62.2 (9.8)	2 (3)	28 (4)	2 (2)
	p		1		1		1		0.29	0.83
	q		1		1		1		0.5	0.94
BRAF	Wt	812 (90)	396 (89)	416 (90)	541 (93)	271 (84)	547 (95)	245 (80)	63.8 (10)	65 (89)	662 (92)	68 (78)
	Mut	91 (10)	47 (11)	44 (10)	39 (7)	52 (16)	27 (5)	61 (20)	66.9 (9.8)	8 (11)	60 (8)	20 (22)
	p		0.66		2x10-5		4x10-12		0.005	5x10-4
	q		0.81		1x10-4		8x10-11		0.02	0.003
PIK3CA	Wt	792 (88)	389 (88)	403 (89)	502 (87)	290 (91)	505 (89)	267 (87)	64.2 (10)	65 (90)	628 (88)	81 (93)
	Mut	104 (12)	54 (12)	50 (11)	75 (13)	29 (9)	63 (11)	38 (13)	63.4 (9.9)	7 (10)	89 (12)	6 (7)
	p		0.68		0.08		0.58		0.48	0.29
	q		0.83		0.2		0.74		0.64	0.5
TP53	Wt	424 (56)	222 (58)	202 (54)	272 (56)	152 (57)	238 (51)	172 (66)	64.3 (10.9)	35 (53)	336 (56)	41 (65)
	Mut	329 (44)	160 (42)	169 (46)	216 (44)	113 (43)	234 (49)	87 (34)	64 (9.4)	31 (47)	268 (44)	23 (35)
	p		0.27		0.7		5x10-5		0.64	0.34
	q		0.47		0.85		3x10-4		0.8	0.53
FBXW7	Wt	715 (95)	360 (96)	355 (95)	463 (95)	252 (96)	449 (95)	246 (96)	64 (10.1)	62 (97)	577 (96)	59 (91)
	Mut	35 (5)	17 (4)	18 (5)	25 (5)	10 (4)	23 (5)	10 (4)	65.4 (12.4)	2 (3)	25 (4)	6 (9)
	p		0.86		0.47		0.71		0.44	0.21
	q		0.95		0.64		0.85		0.62	0.4
5q LOH	No LOH	406 (72)	209 (75)	197 (69)	274 (74)	132 (68)	262 (71)	134 (73)	63.9 (10.3)	37 (70)	332 (72)	29 (71)
	LOH	160 (28)	70 (25)	90 (31)	97 (26)	63 (32)	110 (29)	48 (27)	64.8 (8.9)	16 (30)	130 (28)	12 (29)
	p		0.09		0.14		0.48		0.33	0.95
	q		0.21		0.29		0.64		0.53	1
17p LOH	No LOH	322 (48)	162 (50)	160 (47)	217 (50)	105 (46)	200 (45)	118 (57)	64 (10.1)	34 (56)	252 (46)	30 (58)
	LOH	344 (52)	165 (50)	179 (53)	220 (50)	124 (54)	242 (55)	91 (43)	63.8 (9.3)	27 (44)	289 (54)	22 (42)
	p		0.59		0.37		0.007		0.79	0.12
	q		0.75		0.56		0.03		0.92	0.25
18q LOH	No LOH	360 (52)	166 (50)	194 (54)	223 (50)	137 (55)	224 (49)	128 (58)	64 (10)	36 (56)	278 (50)	40 (67)
	LOH	334 (48)	167 (50)	167 (46)	224 (50)	110 (45)	232 (51)	94 (42)	64.1 (9.3)	28 (44)	280 (50)	20 (33)
	p		0.32		0.18		0.03		0.82	0.03
	q		0.53		0.35		0.09		0.94	0.08
