# Supplementary material for: Use of multivariate analysis to suggest a new molecular classification of colorectal cancer
Source: J Pathol. 2013 Jan 25;229(3):441–8. doi: 10.1002/path.4139 (PMC3588155; doi:10.1002/path.4139)
Supplement: Table S2. — Pairwise associations between molecular changes. [file path0229-0441-TableS2.xlsx]

## Sheet: Sheet1
Supplementary Table 3
		CIN (%)				MSI (%)				KRAS (%)				NRAS (%)				BRAF (%)				PIK3CA (%)				TP53 (%)				FBXW7 (%)				5q LOH (%)				17p LOH (%)				18q LOH (%)
		Neg	Pos	p	q	Stable	High	p	q	Wt	Mut	p	q	Wt	Mut	p	q	Wt	Mut	p	q	Wt	Mut	p	q	Wt	Mut	p	q	Wt	Mut	p	q	No LOH	LOH	p	q	No LOH	LOH	p	q	No LOH	LOH	p	q
CIN	Neg
	Pos
MSI	Stable	180 (67)	557 (96)	3x10-29	6x10-27
	High	89 (33)	23 (4)
KRAS	Wt	174 (63)	390 (67)	0.32	0.53	492 (64)	89 (78)	0.003	0.01
	Mut	100 (37)	192 (33)			278 (36)	25 (22)
NRAS	Wt	262 (98)	539 (95)	0.08	0.19	715 (96)	108 (100)	0.03	0.08	540 (95)	295 (100)	3x10-6	2x10-5
	Mut	5 (2)	26 (5)			32 (4)	0			31 (5)	0
BRAF	Wt	229 (84)	545 (93)	4x10-5	3x10-4	722 (94)	78 (66)	6x10-16	2x10-14	502 (85)	302 (100)	2x10-16	8x10-15	749 (90)	31 (97)	0.24	0.44
	Mut	45 (16)	41 (7)			48 (6)	41 (34)			90 (15)	1 (~0)			86 (10)	1 (3)
PIK3CA	Wt	236 (86)	517 (89)	0.22	0.41	683 (89)	96 (83)	0.09	0.2	538 (91)	248 (82)	6x10-5	4x10-4	737 (88)	29 (91)	1	1	709 (88)	81 (91)	0.49	0.65
	Mut	39 (14)	64 (11)			84 (11)	19 (17)			50 (9)	54 (18)			99 (12)	3 (9)			96 (12)	8 (9)
TP53	Wt	178 (77)	236 (47)	1x10-14	2x10-13	346 (53)	78 (80)	3x10-7	3x10-6	251 (52)	171 (65)	0.001	0.006	402 (58)	7 (26)	0.001	0.006	375 (55)	49 (66)	0.08	0.2	366 (55)	58 (67)	0.05	0.13
	Mut	52 (23)	261 (53)			309 (47)	20 (20)			230 (48)	94 (35)			295 (42)	20 (74)			304 (45)	25 (34)			299 (45)	29 (33)
FBXW7	Wt	216 (94)	475 (96)	0.26	0.46	625 (96)	90 (92)	0.12	0.25	460 (96)	250 (94)	0.36	0.55	664 (95)	27 (100)	0.63	0.79	647 (96)	68 (92)	0.15	0.3	630 (95)	83 (95)	1	1	399 (94)	313 (97)	0.11	0.24
	Mut	14 (6)	20 (4)			27 (4)	8 (8)			19 (4)	15 (6)			32 (5)	0			29 (4)	6 (8)			31 (5)	4 (5)			24 (6)	10 (3)
5q LOH	No LOH	117 (75)	269 (69)	0.21	0.4	357 (70)	49 (92)	2x10-4	0.001	261 (73)	142 (69)	0.25	0.44	379 (72)	12 (60)	0.31	0.53	369 (72)	37 (74)	0.87	0.95	362 (72)	44 (67)	0.38	0.58	246 (79)	156 (62)	6x10-6	4x10-5	383 (71)	16 (76)	0.81	0.93
	LOH	39 (25)	119 (31)			156 (30)	4 (8)			95 (27)	65 (31)			149 (28)	8 (40)			147 (28)	13 (26)			138 (28)	22 (33)			64 (21)	96 (38)			154 (29)	5 (24)
17p LOH	No LOH	125 (67)	180 (41)	1x10-9	2x10-8	271 (45)	51 (81)	4x10-8	5x10-7	194 (46)	126 (54)	0.04	0.11	304 (50)	6 (23)	0.009	0.03	288 (48)	33 (53)	0.43	0.62	271 (47)	48 (60)	0.03	0.09	204 (65)	76 (30)	5x10-17	2x10-15	265 (49)	13 (59)	0.39	0.58	192 (54)	55 (37)	8x10-4	0.004
	LOH	62 (33)	264 (59)			332 (55)	12 (19)			232 (54)	107 (46)			310 (50)	20 (78)			314 (52)	29 (47)			308 (53)	32 (40)			108 (35)	177 (70)			276 (51)	9 (41)			163 (46)	92 (63)
18q LOH	No LOH	111 (58)	229 (49)	0.03	0.09	303 (49)	54 (82)	2x10-7	2x10-6	225 (49)	135 (58)	0.04	0.1	337 (52)	12 (40)	0.2	0.38	323 (51)	37 (58)	0.36	0.55	304 (50)	52 (64)	0.02	0.06	204 (64)	101 (41)	5x10-8	5x10-7	383 (71)	16 (76)	0.81	0.93	203 (57)	71 (50)	0.14	0.28	197 (70)	105 (35)	7x10-18	3x10-16
	LOH	80 (42)	241 (51)			316 (51)	12 (18)			232 (51)	99 (42)			306 (48)	18 (60)			307 (49)	27 (42)			302 (50)	29 (36)			115 (36)	146 (59)			154 (29)	5 (24)			153 (43)	72 (50)			84 (30)	198 (65)
Double negatives	MSI-/CIN+									366 (78)	188 (71)	0.03	0.09	512 (75)	26 (84)	0.39	0.53	522 (75)	35 (78)	0.86	0.95	492 (76)	61 (73)	0.69	0.83	225 (67)	225 (86)	1x10-8	1x10-7	459 (76)	19 (70)	0.49	0.65	257 (76)	119 (77)	0.73	0.69	173 (68)	262 (83)	2x10-5	1x10-4	217 (76)	236 (77)	0.7	0.85
	MSI-/CIN-									102 (22)	78 (29)			171 (25)	5 (16)			169 (25)	10 (22)			158 (24)	22 (27)			112 (33)	41 (14)			144 (24)	8 (30)			83 (24)	35 (23)			83 (32)	54 (17)			69 (24)	69 (23)
Double positives	No MSI+/CIN+									537 (97)	288 (99)	0.04	0.11	768 (97)	31 (100)	1	1	746 (98)	79 (93)	0.02	0.06	723 (97)	99 (97)	0.74	0.88	403 (97)	307 (98)	0.62	0.78	675 (98)	33 (97)	0.56	0.73	374 (97)	158 (100)	0.02	0.06	298 (98)	324 (99)	0.1	0.23	328 (97)	313 (99)	0.09	0.2
	MSI+/CIN+									19 (3)	3 (1)			21 (3)	0			17 (2)	6 (7)			19 (3)	3 (3)			11 (3)	6 (2)			16 (2)	1 (3)			12 (3)	0			7 (2)	2 (1)			10 (3)	3 (1)
Double positives	MSI-									468 (96)	266 (99)	0.04	0.11	683 (97)	31 (100)	1	1	691 (98)	45 (88)	0.003	0.01	650 (97)	83 (97)	0.73	0.87	337 (97)	296 (98)	0.46	0.63	603 (97)	27 (96)	0.53	0.69	340 (97)	154 (100)	0.02	0.06	256 (97)	316 (99)	0.09	0.21	286 (96)	305 (99)	0.05	0.13
	MSI+/CIN+									19 (4)	3 (1)			21 (3)	0			17 (2)	6 (12)			19 (3)	3 (3)			11 (3)	6 (2)			16 (3)	1 (4)			12 (3)	0			7 (3)	2 (1)			10 (4)	3 (1)
