# Supplementary material for: Use of multivariate analysis to suggest a new molecular classification of colorectal cancer
Source: J Pathol. 2013 Jan 25;229(3):441–8. doi: 10.1002/path.4139 (PMC3588155; doi:10.1002/path.4139)
Supplement: Table S3. — Logistic regression analysis: summary of significant results for molecular changes. [file path0229-0441-TableS3.xlsx]

## Sheet: Sheet1
Supplementary Table 4
Dependent variable	Tumours	Independent variable 1	Independent variable 2	Independent variable 3	Independent variable 4	Independent variable 5
CIN	727	MSI	TP53	Stage II v III
		OR=0.09, P=2.3x10-16	OR=3.1, P=4.2x10-9	OR=1.8, P=0.002
MSI	825	CIN	Right v left location	BRAF	NRAS
		OR=0.09, P=1.7x10-17	OR=0.16, P=2.6x10-11	OR=5.7, P=4.2x10-8	*
KRAS	624	PIK3CA	M v F gender	TP53	NRAS & BRAF
		OR=2.9, P=5.5x10-5	OR=1.93, P=2.6x10-4	OR=0.56, P=7.5x10-4	*
NRAS	869	MSI, KRAS & FBXW7
		*
BRAF	858	MSI	KRAS	M v F gender	Right v left location	Age
		OR=4.4, P=1.5x10-6	OR=0.02, P=8.9x10-5	OR=2.6, P=2.9x10-4	OR=0.36, P=4.0x10-4	OR=1.03, P=0.019
PIK3CA	876	KRAS	MSI	M v F gender
		OR=4.0, P=4.4x10-11	OR=2.1, P=0.01	OR=0.6, P=0.032
TP53	478	CIN	17p LOH	5q LOH	PIK3CA	KRAS
		OR=3.4, P=2.4x10-6	OR=3.9, P=2.6x10-10	OR=2.8, P=2x10-5	OR=0.36, P=0.004	OR=0.55, P=0.007
FBXW7	696	NRAS
		*
5q LOH	562	TP53	MSI
		OR=2.2, P=6.7x10-5	OR=0.24, P=0.008
17p LOH	497	18q LOH	TP53	MSI
		OR=4.1, P=1.24x10-11	OR=3.9, P=1.0x10-10	OR=0.22, P=0.01
18q LOH	584	17p LOH	MSI
		OR=4.1, P=5.8x10-15	OR=0.35, P=0.013
CIN in MSI- group	633	TP53	Stage II v III
(double negative)		OR=3.1, P=2.9x10-9	OR=1.7, P=0.005
Stage II v III	828	Right v left location	Grade	CIN
		OR=1.8, P=1.4x10-4	OR=1.8, P=0.001	OR=1.8, P=1.3x10-4
Male v female gender	888	BRAF	KRAS	PIK3CA
		OR=3.5, P=1.4x10-7	OR=1.68, P=0.001	OR=0.62, P=0.045
Right v left location	866	MSI	BRAF
		OR=0.16, P=1.2x10-14	OR=0.35, P=7.5x10-5
Age	903	Male v female gender	BRAF
		OR=0.23, P=0.034	OR=31.3, P=0.002
Grade (Differentiation)	852	MSI	Stage II v III	KRAS	Right v left location
		OR=1.21, P=2.5x10-5	OR=1.12, P=6.0x10-5	OR=0.93, P=0.019	OR=0.94, P=0.036
*predicted failure perfectly or near-perfectly and hence was formally dropped from the analysis, but is shown here for completeness' sake.
