# Supplementary material for: Use of multivariate analysis to suggest a new molecular classification of colorectal cancer
Source: J Pathol. 2013 Jan 25;229(3):441–8. doi: 10.1002/path.4139 (PMC3588155; doi:10.1002/path.4139)
Supplement: Table S4. — Meta-analysis of studies reporting both KRAS and TP53 mutations. [file path0229-0441-TableS4.xlsx]

## Sheet: Sheet1
Supplementary Table 5
Reference	Number of tumours	KRAS / TP53 (%)				Logistic regression
		Wt / Wt	Mut / Wt	Wt / Mut	Mut / Mut	OR	95% CI	p
Bass et al, 2011	9	1 (11)	3 (33)	3 (33)	2 (22)	0.22	0.01-3.98	0.31
Calistri et al, 2005	100	42 (42)	23 (23)	28 (28)	7 (7)	0.5	0.17-1.21	0.11
De Bruijn et al, 2011	79	15 (19)	20 (25)	23 (29)	21 (27)	0.69	0.28-1.67	0.41
Giaretti et al, 2003	35	11 (31)	7 (20)	8 (23)	9 (26)	1.77	0.46-6.78	0.41
Li et al, 2012	40	18 (45)	11 (27)	10 (25)	1 (3)	0.16	0.02-1.46	0.11
Reid et al, 2009	48	11 (23)	16 (33)	11 (23)	10 (21)	0.63	0.2-1.97	0.42
Samowitz et al, 2007	90	27 (31)	19 (21)	32 (36)	12 (12)	0.53	0.22-1.29	0.16
Suehiro et al, 2008	202	52 (26)	69 (34)	40 (20)	41 (20)	0.77	0.44-1.36	0.37
Wood et al, 2007	35	8 (22)	10 (29)	10 (29)	7 (20)	0.56	0.15-2.14	0.4
Total	638	185 (29)	178 (28)	165 (26)	110 (17)	0.69	0.51-0.95	0.02*
